# Supplementary material for: Feasibility and Acceptability of a Dietary Intervention to Reduce Salt Intake and Increase High-Nitrate Vegetable Consumption in Malaysian Middle-Aged and Older Adults with Elevated Blood Pressure: Findings from the DePEC-Nutrition Trial
Source: Nutrients. 2022 Jan 19;14(3):430. doi: 10.3390/nu14030430 (PMC8839221; doi:10.3390/nu14030430)
Supplement: Supplementary file 1 [file nutrients-14-00430-s001.zip]

Archive with 1 entries (1 files):
- nutrients-1463992-supplementary.pdf
